# Supplementary material for: An Integrated Experimental and Theoretical Studies on the Corrosion Inhibition of Carbon Steel by Harmal Extracts
Source: Molecules. 2022 Oct 25;27(21):7250. doi: 10.3390/molecules27217250 (PMC9657846; doi:10.3390/molecules27217250)
Supplement: Supplementary file 1 [file molecules-27-07250-s001.zip]

Archive with 1 entries (1 files):
- molecules-1939610-supplementary.pdf
